# Supplementary material for: Multiscale chromatin dynamics and high entropy in plant iPSC ancestors
Source: J Cell Sci. 2024 Jun 24;137(20):jcs261703. doi: 10.1242/jcs.261703 (PMC11234377; doi:10.1242/jcs.261703)
Supplement: Table S1. [file joces-137-261703-TableS1.xlsx]

## Sheet: Figure 1D
Data for Figure 1D
H1.2-GFP mean intensity measurements
day 0	day 2	day 5		ROI around nuclei were drawn in Fiji
63.9808	1.15385	39.1311		and used to read mean intensity (grey) values.
63.3946	21.9016	21.337		Images were taken in a counting mode (Andor Neo sCMOs,
92.7963	28.3846	98.7487		low noise') under constant illumination and exposure.
47.4575	44.4667	36.3947
61	74.5678	21.086
26.3204	56.5432	12.736
26.7973	50.871	47.5791
17.6742	37.0909	35.8325
39.8313	41.8889	38.8453
30.4767	61.0294	14.7661
20.5684	14.6557	8.95067
42.763	19.8462	21.1557
25.3038	18.2885	24.2826
46.1667	33.6639	52.7549
74.7721	32.4252	12.767
16.8421	60.4344	11.5706
38.7328	36.1202	10.907
38.4316	52.0756	20.6699
38.0141	27.7857	50.4712
24.3458	12.4173	16.5824
20.4625	90.6923	45.8818
35.1309	24.56	20.5367
39.375	41.9064	24.9836
35.48	36.75	18.0062
26.9559	17.7619	9.38225
32	21.2913	25.5081
70.9643	35.9907	27.4637
31.3704	67.6552	19.6691
28.557	29.9038	46.0508
57.9394	58.5904	23.2286
18.2128	35.9909	26.6818
21.2754	18.2632	33.8712
97.8879	23.9607	22.5523
45.0833	17.8667	58.8223
45.4762	28.662	24.3394
25.033	60.6667	10.522
19.6528	41.5043	27.6991
19.7465	20.9487	19.0602
36.2658	60.0444	27.4954
52.7546	22.2555	10.0592
53.5583	22.6167	10.0189
64.2	15.48	13.4074
54.8696	11.1304	9.36842
31.1644	14.3596	12.9779
85.3333	39.0667	69.8056
54.2742	79.9298	7.92478
71.7625	10.1926	14.8068
48.3684	9.76389	11.5241
36.4384	31.5396	29.8333
48.918	82.3965	5.1913
47.6552	32.2339	47
31.064	27.3485	27.8899
54.8283	15.4051	12.2171
21.8571	11.7527	30.1185
19.6064	29.8868	18.0595
25.0929	25.1235	20.1762
30.7907	28.914	18.4414
65.408	17.5882	12.9545
24.6696	27.35	7.36404
25.2667	29.5	12.5395
30.2	24.156	22.0612
17.0735	46.5455	9.14857
93.725	17.6692	11.2208
43.5111	20.7469	9.49032
45.5273	12.9147	21.8956
55.78	12.7568	28.4788
92.625	10	8.13913
28.8333	12.8059	5.70089
19.5233	46.0938	7.18182
22.541	18.7949	14.1377
24.5294	34.4027	12.7725
56.4912	28.0296	5.60567
63.9062	20.5773	59.9177
33.0154	55.3721
49.0471	18.0714
34.6296	34.9221
29.625	13.8814
30.8571	39.6449
76.2923	57.9787
58.1538	13.4925
28.0494	16.914
65.4727	30.9273
93.1154	46.9119
54.8026	66.1429
33.66	72.7573
27.0921	17.3415
42.4699	16.6704
25.25	40.2346
21.5151	21.4211
49.4717	10.08
19.2533	58.0847
30.5179	37.6308
19.0339	12.2768
20.0323	39.7576
16.9048	36.2714
15.8636	10.69
22.1467	42.2241
22.831	39.6562
16.443	11.3488
13.5857	11.2733
13.4706	9.47917
16.3111	11.075
18.8837	11.5761
15.2424	10.3396
14.0982	72.3571
61.4811	10.6557
52.6389	12.4103
29.0972	33.12
73.2258	34.8419
63.3293	63.461
36.8312	41.4722
29.7308	52.1225
25.1538	24.4262
24.8235	42.7063
19.555	54.02
22.9107	33.95
32.4211	18.5833
27.9062	34.0259
15.2131	16
38.9273	11.4818
21.5362	11.5985
27.4203	45.3585
64.7778	65.7286
48.6207	30.6946
73.4722	19.1343
46.7273	26.3016
59.1613	77.1716
72.5155	29.4701
57.6304	19.4356
64.9636	32.8718
27.7778	27.4696
18.8817	37.4729
23.869	57.1437
31.3741	23.5389
61.2716	85.8387
20	75.05
39.8627	116.984
36.2	142.662
72.0235	14.6757
24.6562	18.9586
35.0164	18.3443
23.5128	18.1598
67.0429	20.2321
74.641	13.6562
48.5	11.8162
25.2235	23.1556
81.1	40.5625
29.8367	8.91026
31.2519	36.4167
53.025	16.086
15.233	34.9529
36.8205	29.2233
70.579	16.3425
42.4489	26.0741
86	33.9632
44.4754	42.7697
25.0085	81.0742
26.8333	15.7083
37.9868	31.0881
66.6027	39.7983
71.2381	15.6489
40.2	12.2556
62.7955	28.5909
40.956	11.4098
75.5588	8.28571
46.1379	13.5405
40.8438	60.6207
48.9444	13.5539
65.2708	12.7823
31.6704	21.0909
55.4416	11.011
42.9245	13.7
31.4625	20.8077
26.0091	10.2454
33.6847	7.44828
25.8833	9.07919
34.9543
62.75
26.9888
52.9746
22.7979
66.3281
20.7952
23.3714
75.9604
51.9426
47.3438
33.8421
34.2404
35.1628
17.3699
24.8677
54.8864
18.4
23.5294
34.4419
29.5583
28.956
22.0149
36.9074
14.9592
14.7154
16.84
13.5208
10.0615
10.5
11.95
16.2881
19.2222
14.4301
16.2571
12.675
12.7568
18.4528
33.6875
25.8823
17.8125
32.2323
24.52

## Sheet: Figure S1
Data for Figure S1
H1.1-RFP	negative	positive	total	% positive		H3.3-GFP	negative	positive	total	% positive
day 0, n=138	5	133	138	0.963768		day 0	0	100	100	1
day 3, n=157	25	132	157	0.840764		day 1	1	90	91	0.989011
day 5, n=161	42	119	161	0.73913		day 2	1	71	72	0.986111
						day 3	1	104	105	0.990476
H1.2-GFP	negative	positive	total	% positive		H2B-RFP	negative	positive	total	% positive
day 0, n=167	42	125	167	0.748503		day 0	16	115	131	0.877863
day 3, n=107	32	75	107	0.700935		day 1	5	81	86	0.94186
day 5, n=170	70	100	170	0.588235		day 2	3	132	135	0.977778
						day 3	4	100	104	0.961538
H1.3-GFP	negative	positive	total	% positive
day 0, n=107	105	2	107	0.0186916		H2A.Z-GFP	negative	positive	total	% positive
day 3, n=99	96	3	99	0.030303		day 0	20	12	32	0.375
day 5, n=162	160	2	162	0.0123457		day 1	20	8	28	0.285714
						day 3	21	8	29	0.275862

## Sheet: Figure S2D
Data for Supplemental Figure 2D
Number of nuclei (cells) obtained after the imaging-segmentation process
Data from experiment HTI001 (ExpIV)
Gamborg B5 medium (nutirent rich, with hormones)
Well	day0	day3	day5	day7
B02	380	291	395	192
B03	379	298	361	200
B04	435	272	434	194
B05	426	299	403	185
D02	512	473	481	180
D03	517	460	446	188
D04	498	374	450	167
D05	507	433	426	166
W5 basal medium (nutrient poor, without hormones)
Well	day0	day3	day5	day7
C02	425	224	197	118
C03	381	396	396	251
C04	406	389	391	253
C05	399	375	362	233
E02	526	244	287	210
E03	461	256	266	180
E04	496	213	260	153
E05	518	236	254	166
